# Supplementary material for: Rational Design, Synthesis and In Vitro Activity of Diastereomeric Cis-/Trans-3-Substituted-3,4-Dihydroisocoumarin-4-Carboxylic Acids as Potential Carnitine Acetyltransferase Inhibitors
Source: Molecules. 2025 Jul 28;30(15):3159. doi: 10.3390/molecules30153159 (PMC12348882; doi:10.3390/molecules30153159)
Supplement: Supplementary file 1 [file molecules-30-03159-s001.zip]

Archive with 1 entries (1 files):
- molecules-3772921-supplementary.pdf
